# Supplementary material for: Mind-body therapies intervention for essential hypertension: network meta-analysis based on the antihypertensive effect
Source: Front Cardiovasc Med. 2026 Feb 25;13:1677353. doi: 10.3389/fcvm.2026.1677353 (PMC12975877; doi:10.3389/fcvm.2026.1677353)
Supplement: Supplementary file 1 [file Datasheet1.xlsx]

## Sheet: Search strategy in PubMed
Search strategy in PubMed
Search number	Query	Sort By	Filters	Search Details	Results	Time
9	((("Essential Hypertension"[Mesh]) OR (((((((Hypertension, Essential) OR (Primary Hypertension)) OR (Hypertension, Primary)) OR (Hypertensions, Primary)) OR (Primary Hypertensions)) OR (Hypertension)) OR (Blood Pressure))) AND (("Mind-Body Therapies"[Mesh]) OR ((((((((((((((((((((((((((((((Mind Body Therapies) OR (Mind-Body Therapy)) OR (Therapies, Mind-Body)) OR (Therapy, Mind-Body)) OR (Mind-Bo…			("Essential Hypertension"[MeSH Terms] OR ("Essential Hypertension"[MeSH Terms] OR ("essential"[All Fields] AND "hypertension"[All Fields]) OR "Essential Hypertension"[All Fields] OR ("hypertension"[All Fields] AND "essential"[All Fields]) OR "hypertension essential"[All Fields] OR ("Essential Hypertension"[MeSH Terms] OR ("essential"[All Fields] AND "hypertension"[All Fields]) OR "Essential Hyper…	1114	06:25:59
8	randomized controlled trial[Publication Type] OR randomized[Title/Abstract] OR placebo[Title/Abstract]			"randomized controlled trial"[Publication Type] OR "randomized"[Title/Abstract] OR "placebo"[Title/Abstract]	1110110	06:25:43
7	("Mind-Body Therapies"[Mesh]) OR ((((((((((((((((((((((((((((((Mind Body Therapies) OR (Mind-Body Therapy)) OR (Therapies, Mind-Body)) OR (Therapy, Mind-Body)) OR (Mind-Body Medicine)) OR (Mind Body Medicine)) OR (Mind-Body exercise)) OR (Meditation)) OR (Transcendental Meditation)) OR (Meditation, Transcendental)) OR (Mindfulness)) OR (Tai Ji)) OR (Tai-ji)) OR (Tai Chi)) OR (Chi, Tai)) OR (Tai C…			"Mind-Body Therapies"[MeSH Terms] OR ("Mind-Body Therapies"[MeSH Terms] OR ("Mind-Body"[All Fields] AND "therapies"[All Fields]) OR "Mind-Body Therapies"[All Fields] OR ("mind"[All Fields] AND "body"[All Fields] AND "therapies"[All Fields]) OR "Mind-Body Therapies"[All Fields] OR ("Mind-Body Therapies"[MeSH Terms] OR ("Mind-Body"[All Fields] AND "therapies"[All Fields]) OR "Mind-Body Therapies"[A…	98125	06:25:20
6	(((((((((((((((((((((((((((((Mind Body Therapies) OR (Mind-Body Therapy)) OR (Therapies, Mind-Body)) OR (Therapy, Mind-Body)) OR (Mind-Body Medicine)) OR (Mind Body Medicine)) OR (Mind-Body exercise)) OR (Meditation)) OR (Transcendental Meditation)) OR (Meditation, Transcendental)) OR (Mindfulness)) OR (Tai Ji)) OR (Tai-ji)) OR (Tai Chi)) OR (Chi, Tai)) OR (Tai Chi Chuan)) OR (Taiji)) OR (Taijiqu…			"mind body therapies"[MeSH Terms] OR ("Mind-Body"[All Fields] AND "therapies"[All Fields]) OR "mind body therapies"[All Fields] OR ("mind"[All Fields] AND "body"[All Fields] AND "therapies"[All Fields]) OR "mind body therapies"[All Fields] OR ("mind body therapies"[MeSH Terms] OR ("Mind-Body"[All Fields] AND "therapies"[All Fields]) OR "mind body therapies"[All Fields] OR ("mind"[All Fields] AND …	98125	06:24:52
4	"Mind-Body Therapies"[Mesh]	Most Recent		"Mind-Body Therapies"[MeSH Terms]	49745	06:17:28
3	("Essential Hypertension"[Mesh]) OR (((((((Hypertension, Essential) OR (Primary Hypertension)) OR (Hypertension, Primary)) OR (Hypertensions, Primary)) OR (Primary Hypertensions)) OR (Hypertension)) OR (Blood Pressure))			"Essential Hypertension"[MeSH Terms] OR ("Essential Hypertension"[MeSH Terms] OR ("essential"[All Fields] AND "hypertension"[All Fields]) OR "Essential Hypertension"[All Fields] OR ("hypertension"[All Fields] AND "essential"[All Fields]) OR "hypertension essential"[All Fields] OR ("Essential Hypertension"[MeSH Terms] OR ("essential"[All Fields] AND "hypertension"[All Fields]) OR "Essential Hypert…	1159931	06:16:51
2	((((((Hypertension, Essential) OR (Primary Hypertension)) OR (Hypertension, Primary)) OR (Hypertensions, Primary)) OR (Primary Hypertensions)) OR (Hypertension)) OR (Blood Pressure)			"essential hypertension"[MeSH Terms] OR ("essential"[All Fields] AND "hypertension"[All Fields]) OR "essential hypertension"[All Fields] OR ("hypertension"[All Fields] AND "essential"[All Fields]) OR "hypertension essential"[All Fields] OR ("essential hypertension"[MeSH Terms] OR ("essential"[All Fields] AND "hypertension"[All Fields]) OR "essential hypertension"[All Fields] OR ("primary"[All Fie…	1159931	06:16:35
1	"Essential Hypertension"[Mesh]	Most Recent		"Essential Hypertension"[MeSH Terms]	2922	06:12:48

## Sheet: Search strategy in Cochrane
ID	Search
#1	MeSH descriptor: [Essential Hypertension] explode all trees
#2	Hypertension, Essential:ti,ab,kw or Primary Hypertension:ti,ab,kw or Hypertension, Primary:ti,ab,kw or Hypertensions, Primary:ti,ab,kw or Primary Hypertensions:ti,ab,kw or Hypertension:ti,ab,kw or Blood Pressure
#3	#1 or #2	Hits
#4	MeSH descriptor: [Mind-Body Therapies] explode all trees	405
#5	Mind Body Therapies:ti,ab,kw or Therapies, Mind-Body:ti,ab,kw or Therapy, Mind-Body:ti,ab,kw r Mind Body Medicine:ti,ab,kw or Mind-Body exercise	179436
#6	Meditation:ti,ab,kw or Transcendental Meditation:ti,ab,kw or Meditation, Transcendental:ti,ab,kw or Mindfulness:ti,ab,kw or Tai Ji:ti,ab,kw or Tai-ji:ti,ab,kw or Tai Chi:ti,ab,kw or Chi, Tai:ti,ab,kw or Tai Chi Chuan:ti,ab,kw or Taiji:ti,ab,kw or Taijiquan:ti,ab,kw or T'ai Chi:ti,ab,kw or Tai Ji Quan:ti,ab,kw or Ji Quan, Tai:ti,ab,kw or Quan, Tai Ji:ti,ab,kw or Qigong:ti,ab,kw or Qi gong:ti,ab,kw…	179436
#7	#4 or #5 or #6	9494
#8	#3 and #7	2007
		20743
		27909
		2268

## Sheet: Search strategy in Embase
Embase
Session Results
.......................................................
No. Query Results Results Date
#42. #9 AND #40 AND #41 84 2 Mar 2025
#41. 'random':ab,ti OR 'placebo':ab,ti OR 938,686 2 Mar 2025
'double-blind':ab,ti
#40. #10 OR #11 OR #12 OR #13 OR #14 OR #15 OR #16 OR 38,274 2 Mar 2025
#17 OR #18 OR #19 OR #20 OR #21 OR #22 OR #23 OR
#24 OR #25 OR #26 OR #27 OR #28 OR #29 OR #30 OR
#31 OR #32 OR #33 OR #34 OR #35 OR #36 OR #37 OR
#38 OR #39
#39. 'yoga':ab,ti 11,043 2 Mar 2025
#38. 'baduanjin':ab,ti 382 2 Mar 2025
#37. 'liuzijue':ab,ti 60 2 Mar 2025
#36. 'wuqinxi':ab,ti 61 2 Mar 2025
#35. 'yijinjing':ab,ti 51 2 Mar 2025
#34. 'qi gong':ab,ti 265 2 Mar 2025
#33. 'qigong':ab,ti 1,573 2 Mar 2025
#32. 'quan, tai ji':ab,ti 2 2 Mar 2025
#31. 'ji quan, tai':ab,ti 2 2 Mar 2025
#30. 'tai ji quan':ab,ti 66 2 Mar 2025
#29. 'taijiquan':ab,ti 118 2 Mar 2025
#28. 'taiji':ab,ti 178 2 Mar 2025
#27. 'tai chi chuan':ab,ti 281 2 Mar 2025
#26. 'chi, tai':ab,ti 17 2 Mar 2025
#25. 'tai chi':ab,ti 3,573 2 Mar 2025
#24. 'tai-ji':ab,ti 97 2 Mar 2025
#23. 'tai ji':ab,ti 97 2 Mar 2025
#22. 'mindfulness':ab,ti 18,715 2 Mar 2025
#21. 'meditation, transcendental':ab,ti 8 2 Mar 2025
#20. 'transcendental meditation':ab,ti 546 2 Mar 2025
#19. 'meditation':ab,ti 10,051 2 Mar 2025
#18. 'mind-body exercise':ab,ti 378 2 Mar 2025
#17. 'mind body medicine':ab,ti 499 2 Mar 2025
#16. 'mind-body medicine':ab,ti 499 2 Mar 2025
#15. 'therapy, mind-body':ab,ti 29 2 Mar 2025
#14. 'therapies, mind-body':ab,ti 19 2 Mar 2025
#13. 'mind-body therapy':ab,ti 181 2 Mar 2025
#12. 'mind body therapies':ab,ti 536 2 Mar 2025
#11. 'mind-body therapies':ab,ti 536 2 Mar 2025
#10. 'mind body exercise'/exp OR 'mind body exercise' 439 2 Mar 2025
#9. #1 OR #2 OR #3 OR #4 OR #5 OR #6 OR #7 OR #8 1,130,837 2 Mar 2025
#8. 'blood pressure':ab,ti 526,110 2 Mar 2025
#7. 'hypertension':ab,ti 781,526 2 Mar 2025
#6. 'primary hypertensions':ab,ti 4 2 Mar 2025
#5. 'hypertensions, primary':ab,ti 2 Mar 2025
#4. 'hypertension, primary':ab,ti 375 2 Mar 2025
#3. 'primary hypertension':ab,ti 3,664 2 Mar 2025
#2. 'hypertension, essential':ab,ti 99 2 Mar 2025
#1. 'essential hypertension'/exp OR 'essential 44,339 2 Mar 2025
hypertension'
.......................................................
